# Supplementary material for: The Potential of Endophytic Fungi for Enhancing the Growth and Accumulation of Phenolic Compounds and Anthocyanin in Maled Phai Rice (Oryza sativa L.)
Source: J Fungi (Basel). 2023 Sep 16;9(9):937. doi: 10.3390/jof9090937 (PMC10532753; doi:10.3390/jof9090937)
Supplement: Supplementary file 1 [file jof-09-00937-s001.zip]

Archive with 1 entries (1 files):
- jof-2610777-supplementary.pdf
